# Supplementary material for: DNA Barcoding Reveals High Levels of Divergence among Mitochondrial Lineages of Brycon (Characiformes, Bryconidae)
Source: Genes (Basel). 2019 Aug 23;10(9):639. doi: 10.3390/genes10090639 (PMC6769914; doi:10.3390/genes10090639)
Supplement: Supplementary file 1 [file genes-10-00639-s001.zip]

Archive with 5 entries (5 files):
- Fig S2 ML.tif
- Fig S3 GMYC.tif
- Tab S2 genetic distance .pdf
- Table S1.pdf
- Fig S1 NJ.tif
